# Supplementary material for: PNPLA3-Ile148Met and TM6SF2-Glu167Lys increase susceptibility to metabolic dysfunction-associated steatotic liver disease in children
Source: Front Endocrinol (Lausanne). 2025 Oct 31;16:1689656. doi: 10.3389/fendo.2025.1689656 (PMC12615210; doi:10.3389/fendo.2025.1689656)
Supplement: Supplementary file 1 [file Table1.xlsx]

## Sheet: Sheet1
dataset	gene	variant	AA	AB	BB	total	exp_AA	exp_AB	exp_BB	HWE_chi2_p	HWE_exact_p	HWE_final_p	HWE_test_method
Exp196	PNPLA3	p.Ile148Met;C-G	52	60	84	196	34.3061	95.3878	66.3061	2.06002e-07	2.03466e-07	2.06002e-07	Chi-square
Exp196	PNPLA3	p.Lys434Glu;A-G	4	42	150	196	3.18878	43.6224	149.189	0.602575	0.526843	0.526843	Exact test
Exp196	GCKR	p.Leu446Pro;T-C	74	86	36	196	69.8418	94.3163	31.8418	0.217036	0.235154	0.217036	Chi-square
Exp196	TM6SF2	p.Glu167Lys;C-T	144	48	4	196	144	48	4	1	1	1	Exact test
Exp196	LEPR	p.Lys109Arg;A-G	8	48	140	196	5.22449	53.551	137.224	0.146719	0.18502	0.146719	Chi-square
Exp196	LEPR	p.Lys656Asn;G-C	182	14	0	196	182.25	13.5	0.25	0.604097	1	1	Exact test
Exp196	IRS1	p.Gly971Arg;C-T	190	6	0	196	190.046	5.90816	0.0459184	0.827728	1	1	Exact test
Exp196	KLB	p.Arg728Gln;G-A	136	54	6	196	135.556	54.8878	5.55612	0.820862	0.799197	0.820862	Chi-square
Ctrl154	PNPLA3	p.Ile148Met;C-G	60	78	16	154	63.6429	70.7143	19.6429	0.201048	0.224929	0.201048	Chi-square
Ctrl154	PNPLA3	p.Lys434Glu;A-G	8	44	102	154	5.84416	48.3117	99.8442	0.268065	0.300986	0.268065	Chi-square
Ctrl154	GCKR	p.Leu446Pro;T-C	36	78	40	154	36.526	76.9481	40.526	0.865284	1	0.865284	Chi-square
Ctrl154	TM6SF2	p.Glu167Lys;C-T	138	16	0	154	138.416	15.1688	0.415584	0.496516	1	1	Exact test
Ctrl154	LEPR	p.Lys109Arg;A-G	0	28	126	154	1.27273	25.4545	127.273	0.214618	0.614107	0.614107	Exact test
Ctrl154	LEPR	p.Lys656Asn;G-C	138	16	0	154	138.416	15.1688	0.415584	0.496516	1	1	Exact test
Ctrl154	IRS1	p.Gly971Arg;C-T	152	2	0	154	152.006	1.98701	0.00649351	0.935355	1	1	Exact test
Ctrl154	KLB	p.Arg728Gln;G-A	106	44	4	154	106.39	43.2208	4.38961	0.822966	1	1	Exact test
